# Supplementary material for: A Prodrug Strategy to Conditionally Trap Therapeutic Payloads for Improved Tumor Retention
Source: ACS Cent Sci. 2026 May 13;12(5):719–30. doi: 10.1021/acscentsci.6c00185 (PMC13220212; doi:10.1021/acscentsci.6c00185)
Supplement: Supplementary file 2 [file oc6c00185_si_002.zip]

Archive with 7 entries (6 files):
- Supplementary Videos/
- Supplementary Videos/Video_S2.avi
- __MACOSX/Supplementary Videos/._Video_S2.avi
- Supplementary Videos/Video_S3.avi
- __MACOSX/Supplementary Videos/._Video_S3.avi
- Supplementary Videos/Video_S1.avi
- __MACOSX/Supplementary Videos/._Video_S1.avi
